# Supplementary material for: Tumor size, stage and grade alterations of urinary peptidome in RCC
Source: J Transl Med. 2015 Oct 20;13:332. doi: 10.1186/s12967-015-0693-8 (PMC4617827; doi:10.1186/s12967-015-0693-8)
Supplement: Supplementary file 1 — 10.1186/s12967-015-0693-8 Peptides with a statistically significant (p < 0.05) urinary abundance (m/z area) according to the tumour mass (cm). Up/down refer to the over/under representation of the peptide in ccRCC patients compared to control subjects. [file 12967_2015_693_MOESM1_ESM.xlsx]

## Sheet: Foglio1
	Suppl. Table 1: Peptides with a statistically significant (p<0.05) urinary abundance (m/z area) according to the tumour mass (cm). Up/down refer to the over/under representation of the peptide in ccRCC patients compared to control subjects.
	MALDI-LM (m/z)	RCC vs CTRL P<0.05	Correlation	p-value
	1755.8	up	-0.307	0.043
	1912.1	down	-0.311	0.038
	1934.2	down	-0.312	0.042
	2660.8	up	0.514	0.001
	3723.8	down	0.32	0.044
	3989.97	down	0.345	0.027
	4409.64	down	0.357	0.019
	4537.99		0.363	0.018
	4626.92	down	0.331	0.028
	4751.51	down	0.363	0.025
	4834.51		0.481	0.002
	4849.11	up	0.31	0.043
	4866.17	up	0.315	0.045
	6261.41	down	0.352	0.024
	7268.48		0.342	0.022
