# Supplementary material for: Tumor size, stage and grade alterations of urinary peptidome in RCC
Source: J Transl Med. 2015 Oct 20;13:332. doi: 10.1186/s12967-015-0693-8 (PMC4617827; doi:10.1186/s12967-015-0693-8)
Supplement: Supplementary file 2 — 10.1186/s12967-015-0693-8 A) Peptides with a statistically significant (p < 0.05) urinary abundance (m/z area) according to the pT. B) Peptides with a statistical significant (p < 0.05) urinary abundance (m/z area) compared to CTRLs and at different pT (1 = pT1a; 2 = pT1b; 3 = pT2a and 4 = pT > 2b). Up/down refer to the over/under representation of the peptide in ccRCC patients compared to control subjects [file 12967_2015_693_MOESM2_ESM.xlsx]

## Sheet: Foglio1
	Suppl. Table 2: A) Peptides with a statistical significant (p<0.05) urinary abundance (m/z area) according to the pT. B) Peptides with a statistical significant (p<0.05) urinary abundance (m/z area) compared to CTRLs and at different pT (1= pT1a; 2= pT1b; 3= pT2a and 4= pT> 2b). Up/down refer to the over/under representation of the peptide in ccRCC patients compared to control subjects
	MALDI-LM (m/z)	RCC vs CTRL P<0.05	Correlation	p-value	A
	1755.8	up	-0.251	0.007
	1894.3	down	-0.326	0
	1912.1	down	-0.273	0.003
	1934.2	down	-0.218	0.021
	2660.8	up	0.213	0.026
	2961.1	down	-0.202	0.029
	4026.9	down	0.253	0.008
	4638.5	down	0.24	0.012
	4751.5	down	0.212	0.034
	4834.5		0.259	0.007
	4936.4		0.237	0.011
	4962.8	up	0.211	0.028
	5231.5	up	0.223	0.02
	5578.2	down	0.203	0.029
	5831.9		0.205	0.028
	6261.4	down	0.27	0.005
	6305.2	down	0.221	0.017
	6949.1		0.207	0.025
	7108.8		0.203	0.03
	7268.5		0.257	0.005
	7357.7		0.226	0.015
	8181.9	down	0.241	0.015
	8292.5		0.207	0.031
	9074.3		0.221	0.021
	9747.5		0.233	0.017
	11858.2		0.214	0.023
	MALDI-LM (m/z)	RCC vs CTRL p<0.05	pT	B
	1755.8	up	1-2 1-3 1-4
	1894.3	down	1-3 1-4
	1912.1	down	1-3 1-4
	1934.2	down	1-3 1-4
	2192.1		1-2 2-3 2-4
	2660.8	up	1-3 1-4 2-3 2-4
	4355.1	down	1-2 1-4
	4638.5	down	1-4
	4657.7	down	1-4
	4751.5	down	1-2 1-3 1-4
	4834.5		1-4
	4936.4		1-4
	5831.9		1-3 1-4
	7268.5		1-3-1-4
	7357.7		1-3 1-4
