# Supplementary material for: Tumor size, stage and grade alterations of urinary peptidome in RCC
Source: J Transl Med. 2015 Oct 20;13:332. doi: 10.1186/s12967-015-0693-8 (PMC4617827; doi:10.1186/s12967-015-0693-8)
Supplement: Supplementary file 3 — 10.1186/s12967-015-0693-8 A) Peptides with a statistical significant (p < 0.05) urinary abundance (m/z area) according to the Grade. B) Peptides with a statistically significant (p < 0.05) urinary abundance (m/z area) compared to CTRLs and at different Grade (1, 2, 3 and 4). Up/down refer to the over/under representation of the peptide in ccRCC patients compared to control subjects. [file 12967_2015_693_MOESM3_ESM.xlsx]

## Sheet: Foglio1
	Suppl. Table 3: A) Peptides with a statistical significant (p<0.05) urinary abundance (m/z area) according to the Grade. B) Peptides with a statistical significant (p<0.05) urinary abundance (m/z area) compared to CTRLs and at different Grade (1, 2, 3 and 4). Up/down refer to the over/under representation of the peptide in ccRCC patients compared to control subjects.
	MALDI-LM (m/z)	RCC vs CTRL P<0.05	Correlation	p-value	A
	1023.9	up	-0.214	0.03
	1051.9		-0.213	0.031
	1194.2	up	-0.227	0.02
	1825.6	up	-0.222	0.032
	3723.8	down	0.251	0.011
	MALDI-LM (m/z)	RCC vs CTRL P<0.05	Grade	B
	3151.1		1-4 2-4 3-4
	3571.1	up	1-4 2-4 3-4
	4355.1	down	2-4
	4751.5	down	1-2 2-3 2-4
	5004.4	down	2-4
	5027.8	down	2-4
	5043.6	down	2-4
	5068		2-4
	5231.5	up	2-4
