# Supplementary material for: Tumor size, stage and grade alterations of urinary peptidome in RCC
Source: J Transl Med. 2015 Oct 20;13:332. doi: 10.1186/s12967-015-0693-8 (PMC4617827; doi:10.1186/s12967-015-0693-8)
Supplement: Supplementary file 4 — 10.1186/s12967-015-0693-8 Peptides with a statistically significant (p > 0.05) urinary abundance (m/z area) between pT1a and pT1b. Up/down refers to the over/under representation of the peptide in pT1b compared to pT1a patients. [file 12967_2015_693_MOESM4_ESM.xlsx]

## Sheet: Sheet1
	Suppl. Table 4: Peptides with a statistical significant (p>0.05) urinary abundance (m/z area) between pT1a and pT1b. Up/down refers to the over/under representation of the peptide in pT1b compared to pT1a patients.
	MALDI-LM (m/z)	p-value	pT1b vs pT1a	Uniprot ID	Sequence
	1219.1	0.00654444	down
	1525	0.018	down	PTGDS_HUMAN	YRSPHWGSTYSVS
	1755.8	0.0138111	down	A1AG1_HUMAN	YADKPETTKEQLGEF
				A1AG2_HUMAN	YADKPETTKEQLGEF
	2192.1	0.0229	up	GP162_HUMAN	IMSEEDGDDDGGCDDYAEGR
				KPB1_HUMAN	AESQSPGTSMTPSSGSFPSAYD
	2282.1	0.0270667	down
	2790.7	0.00152222	up	HBA_HUMAN	AAHLPAEFTPAVHASLDKFLASVSTVL
	4355.1	0.0137333	up	SAFB2_HUMAN	EEKDIKPIIKDEKGRVGSGSGRNLWVSGLSSTTRATDLK
	4366.9	0.00365556	up
	4439.1	0.0176778	up
	4626.9	0.0432889	up	CC168_HUMAN	HEVKTIDMRFRIHCQEARISPMSHILNAKELVLNINKLE
	4751.5	0.00375556	up
	5514.2	0.0377778	up
	6237.8	0.00328889	up
	6261.4	0.0230889	up
