# Supplementary material for: Tumor size, stage and grade alterations of urinary peptidome in RCC
Source: J Transl Med. 2015 Oct 20;13:332. doi: 10.1186/s12967-015-0693-8 (PMC4617827; doi:10.1186/s12967-015-0693-8)
Supplement: Supplementary file 5 — 10.1186/s12967-015-0693-8 Identification of MALDI signals varied according to tumour size, pT or grade. LM = linear mode, RM = reflector mode, PTM = possible hypothetical modification predicted by Mascot. [file 12967_2015_693_MOESM5_ESM.xlsx]

## Sheet: Foglio 1
	Suppl. Table 5: Identification of MALDI signals varied according to tumour size, pT or grade. LM=linear mode, RM=reflector mode, PTM=possible hypothetical modification predicted by Mascot
	MALDI		nLC ESI MS/MS
	LM m/z	RM m/z	Theoretical Monoisotopic Mr + [H+]	Experimental Mr + [H+]	Charge	Uniprot ID	Gene Name	start	Sequence	stop	PTM	Pep_score
	1023.89	1023.4	1023.56	1023.55	2	C1RL_HUMAN	C1RL	79	VRLVFQDF	86		53
	1525		1525.69	1525.69	2	PTGDS_HUMAN	PTGDS, PDS	107	YRSPHWGSTYSVS	119		77
	1755.76	1755.9	1755.84	1755.84	2	A1AG1_HUMAN	ORM1, AGP	145	YADKPETTKEQLGEF	159		80
			1755.84	1755.84	2	A1AG2_HUMAN	ORM2, AGP2	145	YADKPETTKEQLGEF	159		80
	1825.64	1827.08	1826.93	1826.93	2	ZA2G_HUMAN	AZGP1, ZAG, ZNGP1	59	FRYNSKDRKSQPMGL	73		48
		1825.09	1824.85	1824.85	2	PGBM_HUMAN	HSPG2	4283	VSEDPINDGEWHRVTA	4298		94
	1912.11	1912.15	1912.06	1912.05	3	UROM_HUMAN	UMOD	589	SGSVIDQSRVLNLGPITR	606		83
	1934.2	1935.1	1935.03	1935.03	2	MMP23_HUMAN	MMP23A, MMP21, MMP23B, MMP22	40	LGAPAVPAWSAAQGDVAALGL	60		27
		1934.1	1933.93	1933.92	3	MYH1_HUMAN	MYH1	1152	ERLEEAGGATSAQIEMNK	1169		27
			1933.93	1933.92	3	MYH4_HUMAN	MYH4	1152	ERLEEAGGATSAQIEMNK	1169		27
	2192.07	2190.9	2190.77	2190.76	4	GP162_HUMAN	GPR162, GRCA	344	IMSEEDGDDDGGCDDYAEGR	363	N-Acetylation	26
			2190.91	2190.78	5	KPB1_HUMAN	PHKA1,PHKA	1021	AESQSPGTSMTPSSGSFPSAYD	1042		22
	2660.82	2659.44	2659.26	2659.25	5	FIBA_HUMAN	FGA	605	DEAGSEADHEGTHSTKRGHAKSRPV	629		39
	2790.7		2791.48	2791.49	4	HBA_HUMAN	HBA1, HBA2	111	AAHLPAEFTPAVHASLDKFLASVSTVL	137		25
	3151.1	3149.55	3149.24	3149.27	4	ADA19_HUMAN	ADAM19	330	MDHSENAIGVAATMAHEMGHNFGMTHDSA	358	Oxidation (HW), Oxidation (M)	17
			3149.28	3149.28	4	RSPH3_HUMAN	RSPH3, RSHL2, RSP3	472	EHGEDTHQSPEPEDEPGGPGAMTESLEASE	501		17
	3571.13		3569.78	3569.76	3	DREB_HUMAN	DBN1, D0S117E	362	SQPPPLPPPPPPAQETQEPSPILDSEETRAAAPQ	395		63
	3723.84		3719.96	3719.93	3	G3P_HUMAN	GAPDH, GAPD	51	STHGKFHGTVKAENGKLVINGNPITIFQERDPSK	84		24
	4026.88	4027.07	4027.6	4027.58	4	NOTC2_HUMAN	NOTCH2	257	CERNIDDCPNHRCQNGGVCVDGVNTYNCRCPPQWTG	292	Deamidated (NQ)	21
	4355.12		4354.3	4354.29	5	SAFB2_HUMAN	SAFB2, KIAA0138	386	EEKDIKPIIKDEKGRVGSGSGRNLWVSGLSSTTRATDLK	424	Acetyl (K)	25
	4626.92		4626.46	4626.88	3	CC168_HUMAN	CCDC168, C13orf40	868	HEVKTIDMRFRIHCQEARISPMSHILNAKELVLNINKLE	906		22
